# Supplementary material for: Study on the Catalytic Oxidation of Toluene Using CeO2@S-AZMB Prepared from Spent Zn-Mn Batteries
Source: Molecules. 2024 Jan 27;29(3):616. doi: 10.3390/molecules29030616 (PMC10856000; doi:10.3390/molecules29030616)
Supplement: Supplementary file 1 [file molecules-29-00616-s001.zip]

Archive with 1 entries (1 files):
- molecules-2822099-supplementary.pdf
